# Supplementary material for: Transcriptome-Based Analysis Reveals a Crucial Role of BxGPCR17454 in Low Temperature Response of Pine Wood Nematode (Bursaphelenchus xylophilus)
Source: Int J Mol Sci. 2019 Jun 14;20(12):2898. doi: 10.3390/ijms20122898 (PMC6628231; doi:10.3390/ijms20122898)
Supplement: Supplementary file 1 [file ijms-20-02898-s001.zip]

Archive with 4 entries (3 files):
- ijms-492266 - supplementary/
- ijms-492266 - supplementary/Supplementary Materials-Table S1,S2 and S5, S6, Figure S1, S2 and S3.pdf
- ijms-492266 - supplementary/Supplementary Materials-Table S3. Read Counts, FPKMs and descriptions of DGEs.xlsx
- ijms-492266 - supplementary/Supplementary Materials_Table S4. Different expressed BxGPCRs under low temperature.xls
