# Supplementary material for: Transcriptome-Based Analysis Reveals a Crucial Role of BxGPCR17454 in Low Temperature Response of Pine Wood Nematode (Bursaphelenchus xylophilus)
Source: Int J Mol Sci. 2019 Jun 14;20(12):2898. doi: 10.3390/ijms20122898 (PMC6628231; doi:10.3390/ijms20122898)
Supplement: Supplementary file 1 [file ijms-20-02898-s001.zip › ijms-492266 - supplementary/Supplementary Materials-Table S3. Read Counts, FPKMs and descriptions of DGEs.xlsx]

## Sheet: w-f-vs-c-f.genes.filter.annot
Table S3. Read Counts, FPKMs and descriptions of DGEs
Gene ID	Warm_Read_Counts	Cold_Read_Count	Warm_FPKM	Cold_FPKM	log2(FC)	P value	FDR	Significant	Symbol	Description
BXY_0001400	3.33333	8.66667	0.396667	1.27667	1.68638	0.00268157	0.0130898	yes	--	-
BXY_0013700	0.333333	2.66667	0.0266667	0.416667	3.96578	0.00597236	0.0255457	yes	--	-
BXY_0015800	21	37.6667	0.873333	1.94667	1.1564	9.57e-06	0.000102873	yes	OAR	GH10322p [Strongyloides ratti]
BXY_0016700	2994.67	1117.33	391.12	194.093	-1.01086	4.31e-39	1.02e-36	yes	--	-
BXY_0019000	36	57	1.56667	3.24	1.0483	4.47e-06	5.21e-05	yes	--	CRE-SPRR-2 protein [Haemonchus contortus]
BXY_0019200	8	15.3333	1.03667	2.14	1.04566	0.0105674	0.0403306	yes	--	-
BXY_0022100	4.33333	17.3333	0.866667	4.86667	2.48938	1.18e-08	2.43e-07	yes	CHH	Bm7356 [Brugia malayi]
BXY_0034000	16.6667	36.3333	0.883333	2.41	1.448	8.63e-09	1.83e-07	yes	NHR48	Zinc finger, nuclear hormone receptor-type domain and Nuclear hormone receptor, ligand-binding domain and Zinc finger, NHR/GATA-type domain-containing protein [Strongyloides ratti]
BXY_0046500	5.45	12.5933	0.223333	0.656667	1.55596	0.000581332	0.00362304	yes	--	E3 ubiquitin-protein ligase DZIP3 [Exaiptasia pallida]
BXY_0046700	19.6667	37.6667	3.47	9.26	1.41608	2.76e-07	4.25e-06	yes	--	-
BXY_0048000	22.6667	38.6667	0.623333	1.45333	1.22129	2.1e-05	0.000206628	yes	--	-
BXY_0048400	2.66667	11	0.326667	1.61333	2.30415	2.5e-05	0.000241664	yes	--	-
BXY_0056600	127.333	202.333	7.27667	14.58	1.00264	1.31e-10	3.92e-09	yes	MOGT1	diacylglycerol acyltransferase [Necator americanus]
BXY_0058300	9.33333	15.3333	0.463333	1.09	1.23421	0.00202384	0.010353	yes	--	-
BXY_0064600	223	58.3333	3.99333	1.39333	-1.51905	8.79e-25	1.05e-22	yes	GCY18	CRE-GCY-18 protein [Caenorhabditis remanei]
BXY_0065900	12	25	1.00667	2.62333	1.38182	1.27e-05	0.000132862	yes	--	-
BXY_0066400	6.33333	13	0.27	0.696667	1.36751	0.00189839	0.009818	yes	2001-10-01	Bm4958 [Brugia malayi]
BXY_0069900	13.6667	29.6667	0.61	1.75667	1.52596	6.67e-07	9.35e-06	yes	NH127	Nuclear hormone receptor family member nhr-127 [Caenorhabditis elegans]
BXY_0074700	34	58.3333	1.16667	2.52	1.11103	4.44e-07	6.47e-06	yes	CGT	glycosyltransferase family 28 protein [Ancylostoma ceylanicum]
BXY_0078500	12.3333	19.6667	0.573333	1.23	1.10121	0.00113972	0.00640295	yes	--	Serpentine Receptor, class J [Caenorhabditis elegans]
BXY_0086700	6	19	0.286667	1.23	2.10121	7.24e-08	1.27e-06	yes	--	-
BXY_0087200	141	231	4.34667	9.26667	1.09214	5.48e-19	4.18e-17	yes	MYCT	Proton myo-inositol cotransporter [Strongyloides ratti]
BXY_0093200	9.33333	25.3333	0.546667	1.88	1.782	2.71e-07	4.18e-06	yes	ODR10	C. briggsae CBR-STR-130 protein [Caenorhabditis briggsae]
BXY_0103900	140	348	22.08	73.2533	1.73015	7.13e-41	1.75e-38	yes	--	-
BXY_0104000	0.333333	4.33333	0.123333	1.59333	3.69141	0.00170602	0.00895868	yes	--	-
BXY_0116000	8.19	0.24	1.22	0.0466667	-4.70834	0.000642502	0.00394163	yes	--	-
BXY_0117600	2852.67	1035.67	141.573	66.81	-1.08341	4.79e-62	2.54e-59	yes	ASP6	PREDICTED: gastricsin-like [Python bivittatus]
BXY_0142900	5.51667	10.2433	0.473333	1.29333	1.45017	0.00459081	0.0204765	yes	--	-
BXY_0144800	5879.33	1952.33	527.577	226.983	-1.21679	2e-112	3.3e-109	yes	DUS18	Dual specificity phosphatase, catalytic domain and Protein-tyrosine/Dual specificity phosphatase domain and Dual specificity phosphatase, subgroup, catalytic domain-containing protein [Strongyloides ratti]
BXY_0156800	17.3333	30.6667	0.373333	0.82	1.13516	0.000117414	0.00092983	yes	--	-
BXY_0165400	12111.3	2123	1506.56	341.83	-2.13991	6.29e-108	8.64e-105	yes	SIP1	small HSP21-like protein [Bursaphelenchus xylophilus]
BXY_0168400	211.333	349	42.39	92.1833	1.12078	4.27e-25	5.21e-23	yes	SUP1	BMA-SUP-1 [Brugia malayi]
BXY_0169400	17	38.3333	3.4	9.3	1.4517	5.23e-09	1.16e-07	yes	--	-
BXY_0169500	8.33333	35	1.65667	9.36667	2.49925	3.47e-14	1.66e-12	yes	--	-
BXY_0172300	1	5.66667	0.313333	1.77333	2.50069	0.00257876	0.0126836	yes	GLUCB	glutamate-gated chloride channel alpha3A subunit [Loa loa]
BXY_0173500	0	2.33333	0.001	0.18	7.49185	0.00980177	0.037918	yes	--	-
BXY_0175100	429.333	668.667	34.9733	71.2933	1.02751	2.04e-14	9.99e-13	yes	--	Protein CBG01832 [Caenorhabditis briggsae]
BXY_0176000	77.3333	123.333	3.82667	7.94	1.05305	8.63e-08	1.48e-06	yes	DHS27	Protein kinase-like domain and Uncharacterised oxidoreductase Dhs-27 family and CHK kinase-like domain-containing protein [Strongyloides ratti]
BXY_0181200	126.667	275.667	3.75667	10.2033	1.44152	4.96e-27	6.48e-25	yes	NCKX6	CBN-NCX-7 protein [Caenorhabditis brenneri]
BXY_0183700	11.3333	18.6667	2.08333	4.64333	1.15627	0.00161036	0.00853747	yes	--	-
BXY_0184400	15.3333	26.3333	0.85	2.07333	1.28642	0.00158694	0.00844589	yes	IYD1H	iodotyrosine dehalogenase 1 [Ascaris suum]
BXY_0190600	0	6.33333	0.001	0.243333	7.92679	3.69e-06	4.39e-05	yes	ACOX	CBN-ACOX-1 protein [Caenorhabditis brenneri]
BXY_0194300	42.6667	155.667	7.25333	36.5	2.33118	1.76e-49	6.43e-47	yes	--	-
BXY_0196800	58	21.6667	8.14667	3.93667	-1.04924	4.24e-06	4.96e-05	yes	--	-
BXY_0198400	11	21.6667	2.54333	6.34667	1.31928	5.76e-05	0.000503888	yes	--	-
BXY_0204300	422.667	927.333	10.3933	31.0133	1.57723	5.18e-36	1.07e-33	yes	ABCB9	BMA-HAF-2 [Brugia malayi]
BXY_0206100	2218.33	804.333	110.297	52.0533	-1.08333	2.15e-50	8.23e-48	yes	ASP6	Aspartic protease 6 [Toxocara canis]
BXY_0207200	56	116.333	1.75333	4.70667	1.42461	2.62e-20	2.31e-18	yes	ABCB6	CRE-HMT-1 protein [Caenorhabditis remanei]
BXY_0217100	7.33333	14.6667	0.24	0.633333	1.39993	0.000586015	0.00364873	yes	COCA1	Collagen alpha-1(XX) chain, partial [Toxocara canis]
BXY_0224400	5371.33	1952	131.303	63.0133	-1.05917	5.7e-32	9.78e-30	yes	--	Zinc finger, RING-type domain and Zinc finger, C6HC-type domain and Zinc finger, RING/FYVE/PHD-type domain-containing protein [Strongyloides ratti]
BXY_0226000	12.3333	74	2.32333	18.1	2.96172	9.25e-25	1.1e-22	yes	CYB5B	PREDICTED: cytochrome b5-like isoform X2 [Branchiostoma belcheri]
BXY_0226300	8632.67	3132.33	88.8367	41.9667	-1.08191	5.22e-81	4.1e-78	yes	MYO3	Myosin-3 [Toxocara canis]
BXY_0238500	37.6667	65.6667	2.35333	5.49333	1.22298	1.98e-09	4.75e-08	yes	--	-
BXY_0240100	6.66667	0.333333	0.883333	0.0633333	-3.80192	0.000258871	0.00182227	yes	--	-
BXY_0240200	265	57.6667	13.89	4	-1.79597	3.83e-41	9.84e-39	yes	TKPR1	NAD dependent epimerase/dehydratase family protein [Ancylostoma ceylanicum]
BXY_0241700	675.667	1153	20.9067	47.6167	1.1875	4.3e-38	9.83e-36	yes	--	Protein CBG23355 [Caenorhabditis briggsae]
BXY_0244800	6.33333	12.3333	1.21333	3.36	1.46949	0.00168766	0.0088815	yes	--	-
BXY_0254900	0	3.33333	0.001	0.343333	8.42347	0.00373002	0.0172975	yes	--	-
BXY_0255100	316.333	1114.33	16.42	77.0433	2.23022	7.92e-98	7.67e-95	yes	--	Protein F26A1.8 [Haemonchus contortus]
BXY_0255900	3.33333	0	0.22	0.001	-7.78136	0.00334271	0.0157547	yes	SRD1	Seven TM Receptor [Caenorhabditis elegans]
BXY_0257300	0.00333333	27.4133	0.001	3.76667	11.8791	6.49e-13	2.72e-11	yes	PH4H	PhenylAlanine Hydroxylase [Caenorhabditis elegans]
BXY_0262500	3726	6103.67	150.577	317.523	1.07636	3.68e-59	1.73e-56	yes	SERA	D-3-phosphoglycerate dehydrogenase [Toxocara canis]
BXY_0276400	5.66667	11	0.383333	1.04667	1.44913	0.0050156	0.0220463	yes	GST5	CRE-GST-9 protein [Caenorhabditis remanei]
BXY_0282200	3714.33	1302	93.8367	43.5867	-1.10626	2.19e-57	9.75e-55	yes	NU301	Bromodomain protein [Necator americanus]
BXY_0286000	1184.33	347.667	112.03	44.7433	-1.32414	4.72e-19	3.63e-17	yes	--	Protein E01G4.3, isoform b [Haemonchus contortus]
BXY_0298400	144	226	14.41	29.0533	1.01163	4.31e-18	3.14e-16	yes	HPGDS	glutathione S-transferase-1 [Meloidogyne incognita]
BXY_0303300	781	1370.33	44.06	101.463	1.20342	2.7e-52	1.17e-49	yes	GPDH2	CRE-GPDH-2 protein [Caenorhabditis remanei]
BXY_0305700	14	4	0.936667	0.326667	-1.51972	0.00430832	0.0194429	yes	--	-
BXY_0308700	275.333	445.667	6.99	15.06	1.10736	1.25e-32	2.22e-30	yes	HBL1	Zinc finger protein 513 [Strongyloides ratti]
BXY_0319300	164.667	62.6667	24.5133	12.1967	-1.00708	2.79e-12	1.07e-10	yes	ZN474	Protein CBG16220 [Caenorhabditis briggsae]
BXY_0325400	17.3333	30	2.64	5.98	1.17961	1.41e-05	0.000145816	yes	--	Regulator of microtubule dynamics protein 1 [Toxocara canis]
BXY_0335400	334	114.333	15.5533	7.29	-1.09323	6.97e-11	2.19e-09	yes	--	-
BXY_0336400	12.6667	20	3.09333	6.28333	1.02237	0.00528547	0.0230567	yes	--	Protein CBG11621 [Caenorhabditis briggsae]
BXY_0341500	3	0	0.53	0.001	-9.04985	0.00949024	0.0369996	yes	--	-
BXY_0351700	0	2.33333	0.001	0.656667	9.35902	0.0127313	0.046999	yes	--	ground-like domain protein [Ancylostoma ceylanicum]
BXY_0356100	53.3333	18	5.36667	2.44667	-1.13321	0.000721704	0.00435774	yes	--	unnamed protein product [Haemonchus contortus]
BXY_0356600	28470.3	5058.67	1804.44	418.593	-2.10793	1.28e-173	7.01e-170	yes	--	hypothetical protein PRIPAC_848 [Pristionchus pacificus]
BXY_0368100	1.33333	8.66667	0.38	2.81	2.8865	9.2e-06	9.94e-05	yes	--	-
BXY_0368400	54.6667	91.3333	5.86333	12.5333	1.09598	1.75e-10	5.11e-09	yes	--	glycoprotein hormone alpha 2 [Ascaris suum]
BXY_0373300	775.333	201.333	27.04	9.46667	-1.51417	7.75e-47	2.66e-44	yes	EST1	gut esterase 1 [Ascaris suum]
BXY_0377000	13	24	1.83333	4.46333	1.28365	0.000241132	0.00171647	yes	--	hypothetical protein Tcan_03023 [Toxocara canis]
BXY_0381300	21.3333	231.333	5.63333	75.4	3.7425	5.41e-99	5.94e-96	yes	--	-
BXY_0382500	19.6667	7	1.15	0.5	-1.20163	0.00377448	0.0174889	yes	DHS27	CBN-DHS-27 protein [Caenorhabditis brenneri]
BXY_0383800	64.3333	113.333	4.69333	10.95	1.22225	1.02e-11	3.63e-10	yes	--	Bm6057 [Brugia malayi]
BXY_0384100	4.33333	11.3333	1.23667	4.04333	1.70909	0.000780644	0.00466574	yes	--	-
BXY_0388800	9	29	0.916667	3.83667	2.06538	2.13e-07	3.35e-06	yes	--	-
BXY_0388900	48.6667	84.3333	5.08	11.34	1.15852	2.61e-10	7.35e-09	yes	--	-
BXY_0390100	1447.67	4841.67	125.293	565.393	2.17395	2.14e-61	1.1e-58	yes	--	Bm7132 [Brugia malayi]
BXY_0394100	14	22.3333	3.84333	7.92667	1.04436	0.000626844	0.00386429	yes	--	-
BXY_0399300	7	26	1.01	5.20333	2.36508	2.02e-10	5.79e-09	yes	--	-
BXY_0403700	21	36	1.24667	2.74667	1.13961	5.96e-06	6.73e-05	yes	--	-
BXY_0404000	5	16.3333	0.276667	1.2	2.11681	1.73e-06	2.23e-05	yes	--	-
BXY_0412400	5.66667	9.66667	0.263333	0.743333	1.49712	0.0104032	0.0398238	yes	--	7TM GPCR domain containing protein [Haemonchus contortus]
BXY_0413400	343	1408	17.4	92.47	2.4099	1.69e-93	1.55e-90	yes	ST2B1	C. briggsae CBR-SSU-1 protein [Caenorhabditis briggsae]
BXY_0414600	12.3333	18.3333	0.57	1.21667	1.0939	0.00328822	0.0155508	yes	TTLL9	Protein CBR-TTLL-9 [Caenorhabditis briggsae]
BXY_0416800	0.666667	4.33333	0.0266667	0.323333	3.59991	0.00135604	0.00740852	yes	--	-
BXY_0420400	14.3333	24.3333	2.39667	5.44667	1.18434	7.58e-05	0.000636836	yes	ELOC	ELC-1 protein [Loa loa]
BXY_0431200	9.66667	2	1.34333	0.34	-1.98221	0.00256825	0.0126404	yes	--	thaumatin-like protein [Bursaphelenchus xylophilus]
BXY_0431800	22	7.66667	1.18333	0.546667	-1.11412	0.00386206	0.0177947	yes	APMAP	adipocyte plasma membrane-associated protein [Ascaris suum]
BXY_0432000	189	46.6667	16.9767	5.63667	-1.59064	5.37e-16	3.16e-14	yes	APMAP	Adipocyte plasma membrane-associated protein [Toxocara canis]
BXY_0449300	52.3333	127.667	2.62333	8.41	1.6807	7.39e-30	1.15e-27	yes	DOXA1	DUOXA-like protein C06E1.3 [Toxocara canis]
BXY_0463100	25.6667	47.3333	1.4	3.39667	1.27869	1.72e-06	2.21e-05	yes	--	Ion channel [Ancylostoma duodenale]
BXY_0463400	0.666667	6.33333	0.0266667	0.503333	4.2384	1.67e-05	0.000169866	yes	--	Serpentine receptor class alpha/beta-14, partial [Toxocara canis]
BXY_0467500	81.6667	131	3.88	8.49667	1.13084	5.46e-11	1.76e-09	yes	--	G protein-coupled receptor [Pristionchus pacificus]
BXY_0468500	8.66667	16	0.37	1.04333	1.4956	0.00167143	0.0088102	yes	--	-
BXY_0480200	1557	581.667	178.223	85.4833	-1.05997	1.5e-51	6.18e-49	yes	--	hypothetical protein DICVIV_01372 [Dictyocaulus viviparus]
BXY_0484300	39.6667	66.6667	0.58	1.25	1.1078	1.24e-08	2.53e-07	yes	LOXH1	doublecortin family protein [Wuchereria bancrofti]
BXY_0488100	92.3333	139	5.08667	10.2667	1.01318	7.04e-11	2.21e-09	yes	FUT5	Alpha-(1,3)-fucosyltransferase C [Toxocara canis]
BXY_0491800	2	19	0.133333	1.84	3.7866	1.2e-13	5.45e-12	yes	--	-
BXY_0494800	59	186.667	9.12	41.34	2.18043	2.92e-15	1.56e-13	yes	--	-
BXY_0495300	118.333	268.333	13.9467	42.39	1.6038	4.12e-38	9.57e-36	yes	--	-
BXY_0495800	2474	4401.67	154.747	359.24	1.21504	3.23e-102	3.8e-99	yes	DHRS1	Dehydrogenase/reductase SDR family member 1 [Crassostrea gigas]
BXY_0499100	1282.33	2167	81.7133	180.98	1.14719	1.2e-68	7.61e-66	yes	LE767	17beta-hydroxysteroid dehydrogenase, partial [Heterodera glycines]
BXY_0503800	3	11.6667	0.1	0.553333	2.46815	1.61e-05	0.000164237	yes	--	-
BXY_0504300	8.33333	27.6667	0.683333	2.93	2.10024	7.69e-09	1.65e-07	yes	YVRI	Gamma-interferon-inducible lysosomal thiol reductase [Strongyloides ratti]
BXY_0508700	173.333	737.333	12.18	67.62	2.47294	3.47e-42	9.7e-40	yes	LIP1	class 3 lipase protein [Teladorsagia circumcincta]
BXY_0516000	121.667	44.3333	8.27	3.85333	-1.10178	1.04e-07	1.75e-06	yes	--	-
BXY_0516400	55.3333	18	3.18667	1.39333	-1.19351	5.78e-07	8.22e-06	yes	--	-
BXY_0516500	2.33333	8.66667	0.236667	1.10333	2.22094	0.00215664	0.0109171	yes	--	-
BXY_0519600	9	22.6667	1.29	3.97333	1.62298	7.82e-07	1.08e-05	yes	--	-
BXY_0520800	3.33333	7.66667	0.223333	0.606667	1.44171	0.0128438	0.0473401	yes	SRD30	C. briggsae CBR-SRJ-4 protein [Caenorhabditis briggsae]
BXY_0521000	5	10	0.273333	0.73	1.41724	0.00387048	0.0178235	yes	SRD30	Serpentine Receptor, class J [Caenorhabditis elegans]
BXY_0521700	89	33.3333	7.48667	3.64333	-1.03906	1.06e-07	1.78e-06	yes	--	GH20452 [Drosophila grimshawi]
BXY_0521900	1559.67	547	166.603	76.37	-1.12534	1.32e-50	5.18e-48	yes	--	Protein LYS-2 [Haemonchus contortus]
BXY_0522200	1712.33	4069.33	41.0867	127.437	1.63304	9.49e-45	2.84e-42	yes	PYGM	glycogen muscle form [Ascaris suum]
BXY_0526400	11.3333	0	1.62	0.001	-10.6618	4.86e-07	7.05e-06	yes	--	-
BXY_0533900	29.3333	347.333	8.50667	129.133	3.92412	1.18e-141	3.9e-138	yes	--	-
BXY_0534100	931	3821	196.073	1060.38	2.43512	7.04474245235677e-310	1.16e-305	yes	--	LEA2 protein [Steinernema carpocapsae]
BXY_0536500	3.68333	0	0.35	0.001	-8.45121	0.00651639	0.0273891	yes	--	-
BXY_0543600	185	312	3.51	7.54333	1.10373	4.8e-25	5.82e-23	yes	GCY23	Extracellular ligand-binding receptor and Serine threonine protein kinase-related and Adenylyl cyclase class-3 4 guanylyl cyclase domain containing protein [Haemonchus contortus]
BXY_0544900	1130	1990	128.053	296.553	1.21155	4.22e-29	6.16e-27	yes	--	-
BXY_0545800	2.66667	7	0.51	1.64	1.68513	0.00702169	0.0291118	yes	--	Protein CBG23488 [Caenorhabditis briggsae]
BXY_0552100	4	10.6667	0.153333	0.536667	1.80735	0.000642044	0.0039403	yes	YNC5	MSP domain containing protein [Brugia malayi]
BXY_0560000	38	74.3333	4.36667	11.02	1.33552	1.16e-13	5.29e-12	yes	--	hypothetical protein ASU_14441 [Ascaris suum]
BXY_0567900	14	23.6667	0.973333	2.43	1.31995	0.000453309	0.00294015	yes	--	Trypsin inhibitor [Toxocara canis]
BXY_0571700	22	7	2.99667	1.21333	-1.30438	0.000571638	0.00357337	yes	--	-
BXY_0573300	9	15.6667	0.453333	1.05	1.21175	0.00152975	0.0082025	yes	AP2E	transcription factor ap-2-beta [Ascaris suum]
BXY_0576100	4.66667	9	1.21333	2.81	1.21159	0.0103465	0.039662	yes	--	Bm4427 [Brugia malayi]
BXY_0579000	22.3333	44	1.49	3.8	1.35069	1.71e-08	3.4e-07	yes	--	hypothetical protein Tcan_13395 [Toxocara canis]
BXY_0579300	13.3333	28	0.29	0.766667	1.40255	4.59e-06	5.34e-05	yes	CGT	CRE-UGT-15 protein [Caenorhabditis remanei]
BXY_0581800	10.3333	3	1.64667	0.61	-1.43267	0.0134657	0.0491157	yes	--	-
BXY_0585800	20	7	1.87667	0.83	-1.17699	0.0129101	0.0475313	yes	--	-
BXY_0586000	15608	3195.67	2289.26	593.08	-1.94858	4.54e-61	2.27e-58	yes	HSP11	PREDICTED: protein lethal(2)essential for life-like [Agrilus planipennis]
BXY_0586900	34.3333	11.3333	1.90667	0.903333	-1.07772	0.00182435	0.00950068	yes	--	Domain of unknown function DUF148 domain-containing protein [Strongyloides ratti]
BXY_0588400	5.66667	12	0.13	0.37	1.50901	0.00455257	0.0203667	yes	--	-
BXY_0593200	20	32	1.03	2.25667	1.13155	1.73e-05	0.000174227	yes	ODR10	Serpentine receptor class r-10 [Caenorhabditis elegans]
BXY_0593800	54.6667	20.3333	2.02333	0.996667	-1.02155	6.83e-05	0.000580808	yes	UDB11	UDP-GlucuronosylTransferase [Caenorhabditis elegans]
BXY_0596900	43.6667	68.6667	6.68333	14.12	1.0791	1.26e-08	2.56e-07	yes	ASK12	PREDICTED: LOW QUALITY PROTEIN: S-phase kinase-associated protein 1-like [Macaca nemestrina]
BXY_0600500	506.667	153	95.5667	38.0867	-1.32722	2.16e-33	4.08e-31	yes	--	-
BXY_0606100	46.3333	75	3.61333	8.11333	1.16696	8.17e-07	1.13e-05	yes	--	hypothetical protein ASU_07208 [Ascaris suum]
BXY_0610300	2.66667	9	0.163333	0.72	2.14018	0.000421478	0.00276377	yes	--	-
BXY_0616800	11	26	0.56	1.83	1.70834	8.23e-08	1.42e-06	yes	--	-
BXY_0624200	6.33333	16	0.316667	1.17667	1.89367	1e-05	0.000107161	yes	--	hypothetical protein CAEBREN_00013 [Caenorhabditis brenneri]
BXY_0627600	2	7	0.0966667	0.58	2.58496	0.000673031	0.00411056	yes	--	Protein CBR-STR-254 [Caenorhabditis briggsae]
BXY_0632400	3	7.66667	0.566667	2.06333	1.8644	0.0115214	0.0432559	yes	--	-
BXY_0635000	52	95.6667	3.66667	8.64333	1.23712	1.9e-13	8.5e-12	yes	--	-
BXY_0636300	42	89.3333	1.49	4.26	1.51554	4.05e-17	2.68e-15	yes	GGA1	ADP-ribosylation factor-binding protein GGA1 [Toxocara canis]
BXY_0640100	36993	2836.88	1174.24	117.48	-3.32124	3.85e-170	1.58e-166	yes	HSP74	CRE-HSP-70 protein [Caenorhabditis remanei]
BXY_0651900	3.66667	11	0.143333	0.523333	1.86836	0.000220287	0.00159008	yes	--	Bm4802 [Brugia malayi]
BXY_0654900	0.666667	5.66667	0.05	0.6	3.58496	6.81e-05	0.000579767	yes	--	CBN-SRSX-33 protein [Caenorhabditis brenneri]
BXY_0660800	12.3333	25	1.06	2.91333	1.45861	7.21e-06	7.98e-05	yes	UNC4	Homeobox domain-containing protein [Pristionchus pacificus]
BXY_0667500	8.66667	19.3333	1.2	3.10333	1.37078	0.000644404	0.00395183	yes	--	-
BXY_0673900	50	19.3333	3.42	1.62667	-1.07208	4.26e-05	0.000387128	yes	--	-
BXY_0677100	0.333333	3.33333	0.00666667	0.0733333	3.45943	0.00783242	0.0316836	yes	B3GN6	-
BXY_0686300	75	140.333	2.09	5.12667	1.29452	8.2e-20	6.89e-18	yes	--	-
BXY_0686400	8	24.6667	0.386667	1.45333	1.9102	1.27e-08	2.6e-07	yes	--	-
BXY_0688500	21.3333	46	1.83333	4.96667	1.43781	1.19e-09	3.01e-08	yes	NHR54	Nuclear hormone receptor family member nhr-28 [Toxocara canis]
BXY_0689000	34	85.3333	1.77667	5.96667	1.74775	1.02e-20	9.17e-19	yes	NHR28	CRE-NHR-53 protein [Caenorhabditis remanei]
BXY_0690100	15.6667	4	0.533333	0.19	-1.48904	0.00244598	0.0121429	yes	FMO5	Dimethylaniline monooxygenase [N-oxide-forming] 5 [Toxocara canis]
BXY_0690800	68	108.333	2.48	5.42	1.12795	2.21e-11	7.52e-10	yes	MAK	Serine threonine protein kinase-related domain containing protein [Haemonchus contortus]
BXY_0691600	74.3333	119.667	3.06667	6.42667	1.0674	6.51e-12	2.36e-10	yes	GCNT1	Core-2/I-Branching enzyme [Ancylostoma ceylanicum]
BXY_0694400	16.6667	26.6667	3.41333	7.08667	1.05393	0.000192667	0.00141806	yes	--	-
BXY_0702500	37.6667	8.33333	3.36333	0.99	-1.76439	1.13e-07	1.89e-06	yes	A1A1A	Alcohol dehydrogenase [NADP(+)] [Strongyloides ratti]
BXY_0704300	547.333	192	19.5667	9.02333	-1.11667	3.68e-31	6.07e-29	yes	SL172	Sodium-dependent phosphate transport protein 1 [Toxocara canis]
BXY_0716600	2.36	6.70333	0.103333	0.456667	2.14384	0.00741576	0.0303334	yes	--	-
BXY_0716700	2.66667	7.66667	0.43	1.38	1.68226	0.00360132	0.0167967	yes	--	-
BXY_0723700	14	30.3333	2.90667	8.55	1.55656	5.55e-06	6.32e-05	yes	--	-
BXY_0728100	26.6667	8.75667	1.87667	0.83	-1.17699	0.000658527	0.00403094	yes	--	-
BXY_0729700	348.333	132	45.2433	21.9133	-1.0459	5.17e-20	4.48e-18	yes	--	-
BXY_0737400	22	52.6667	1.26667	3.88	1.61502	2.14e-13	9.47e-12	yes	--	Serpentine Receptor, class TX [Caenorhabditis elegans]
BXY_0748500	11.3333	17.3333	1.22	2.58333	1.08235	0.00299813	0.0143897	yes	--	Ground-like domain containing protein [Brugia malayi]
BXY_0752300	11	18.6667	2.13333	4.41	1.04767	0.00328101	0.0155301	yes	--	-
BXY_0753800	16300.3	5260.67	660.22	277.427	-1.25084	1.5e-119	3.09e-116	yes	RRBP1	Protein CBG18881, partial [Caenorhabditis briggsae]
BXY_0757700	8.33333	16	0.553333	1.28333	1.21368	0.00103751	0.005934	yes	CDK20	Cyclin-dependent kinase 20 [Toxocara canis]
BXY_0758000	1.66667	8.66667	0.463333	2.72333	2.55525	0.000385198	0.00256103	yes	--	BSD domain-containing protein [Loa loa]
BXY_0767900	16.6667	4.33333	2.47667	0.873333	-1.5038	0.00684069	0.0284761	yes	FBLN1	Fibulin-1 [Toxocara canis]
BXY_0768000	35717	4356.33	1140.26	180.343	-2.66055	6.54e-118	1.2e-114	yes	HSP74	CRE-HSP-70 protein [Caenorhabditis remanei]
BXY_0774200	34.3333	12.6667	1.8	0.846667	-1.08813	0.000413251	0.00271739	yes	--	Protein F26A1.8 [Haemonchus contortus]
BXY_0784800	79.3333	27.6667	2.86	1.31667	-1.11912	8.37e-09	1.78e-07	yes	4CL1	4-coumarate--CoA ligase 3 [Toxocara canis]
BXY_0789800	4	10.3333	1.09333	3.31667	1.601	0.00578525	0.0248941	yes	--	-
BXY_0791500	5.33333	11.6667	0.333333	0.926667	1.47508	0.00100086	0.00575833	yes	SRABE	Protein CBG07353 [Caenorhabditis briggsae]
BXY_0794300	60.3333	108.333	3.21	7.72333	1.26665	5.45e-17	3.55e-15	yes	NPY2R	Neuropeptide Y receptor [Toxocara canis]
BXY_0795800	0.666667	4	0.106667	1.17	3.45533	0.00711286	0.029438	yes	--	-
BXY_0796400	29.3333	8.66667	2.70667	1.01667	-1.41267	3.13e-05	0.000295875	yes	--	Protein CBG00075 [Caenorhabditis briggsae]
BXY_0798600	41.3333	10.3333	1.32333	0.446667	-1.56691	2.12e-06	2.67e-05	yes	--	Bm5198 [Brugia malayi]
BXY_0799000	1103	1683.67	57.24	115.9	1.01778	1.17e-37	2.61e-35	yes	DUS9	Puckered [Strongyloides ratti]
BXY_0801000	64.3333	121.667	1.71	4.49667	1.39486	6.14e-16	3.56e-14	yes	SL172	Major Facilitator Superfamily protein [Brugia malayi]
BXY_0803400	100.667	171.333	3.91667	8.84333	1.17496	1.75e-21	1.71e-19	yes	CP4C3	Cytochrome P450 4V2 [Toxocara canis]
BXY_0805000	14.3333	24.6667	0.81	1.84	1.18371	0.00120217	0.00670348	yes	--	Hypothetical protein CBG21509 [Caenorhabditis briggsae]
BXY_0808100	1933.33	3704.67	72.8967	182.07	1.32057	8.27e-111	1.24e-107	yes	LEA76	plant Late Embryo Abundant (LEA) related [Caenorhabditis elegans]
BXY_0809300	12.6667	42	0.846667	3.33	1.97566	8.19e-13	3.36e-11	yes	OCTB3	CRE-SRSX-26 protein [Caenorhabditis remanei]
BXY_0815900	503	1083.33	68.0767	198.597	1.54461	6.24e-52	2.64e-49	yes	--	-
BXY_0816000	239.333	392.667	40.7267	88.9433	1.12691	1.89e-28	2.58e-26	yes	--	-
BXY_0816700	211	486.667	59.45	178.533	1.58644	9.7e-44	2.85e-41	yes	--	-
BXY_0817800	101.333	188	4.20667	9.80667	1.22109	2.85e-19	2.25e-17	yes	CP2BJ	Cytochrome P450 domain containing protein [Haemonchus contortus]
BXY_0825900	9.66667	14.3333	0.596667	1.21	1.02001	0.0111949	0.042236	yes	--	C. briggsae CBR-SRSX-29 protein [Caenorhabditis briggsae]
BXY_0830500	9.33333	18.6667	1.20667	3.17333	1.39497	0.000130698	0.00101934	yes	--	Protein CBG08814 [Caenorhabditis briggsae]
BXY_0836300	13.6667	21.6667	3.74	7.48333	1.00064	0.00131205	0.00719446	yes	BAF	Barrier-to-autointegration factor [Orchesella cincta]
BXY_0842500	88.3333	30	5.16667	2.3	-1.1676	3.29e-10	9.11e-09	yes	CYSK2	Pyridoxal phosphate-dependent enzyme domain containing protein [Haemonchus contortus]
BXY_0843700	141.333	54.6667	16.91	8.28667	-1.02901	4.87e-09	1.09e-07	yes	--	-
BXY_0863100	11.3333	16.3333	0.59	1.20667	1.03224	0.00675664	0.0282118	yes	--	-
BXY_0864600	23.3333	44	2.96333	7.13667	1.26803	5.43e-08	9.75e-07	yes	--	Bm10515 [Brugia malayi]
BXY_0878300	10.3333	26.3333	0.966667	3.63333	1.9102	2.96e-08	5.61e-07	yes	HM12	Homeobox protein ceh-12 [Toxocara canis]
BXY_0880300	13.3333	23	1.02333	2.23667	1.12807	0.000225483	0.00161978	yes	--	-
BXY_0888500	5074	1793	418.37	193.95	-1.10909	1.73e-75	1.24e-72	yes	--	Protein F36A2.7 [Haemonchus contortus]
BXY_0894200	16	24.3333	0.606667	1.22333	1.01184	0.00241	0.011986	yes	CBPA3	Peptidase M14, carboxypeptidase A domain and Proteinase inhibitor, carboxypeptidase propeptide domain and Proteinase inhibitor, propeptide domain-containing protein [Strongyloides ratti]
BXY_0900900	1361.33	2624	56.0033	139.653	1.31827	9.31e-99	9.59e-96	yes	ATTY	tyrosine transaminase [Ancylostoma ceylanicum]
BXY_0902800	5	10.6667	0.143333	0.373333	1.38109	0.00514858	0.0225672	yes	--	Zonadhesin [Toxocara canis]
BXY_0905800	6.66667	1	1.08	0.173333	-2.63941	0.00412857	0.0187861	yes	--	-
BXY_0907700	3.66667	10.6667	0.16	0.516667	1.69116	0.000549568	0.00345383	yes	--	-
BXY_0908000	29	47	0.56	1.18667	1.08342	6.45e-07	9.07e-06	yes	--	-
BXY_0910500	0.666667	4.33333	0.0866667	1.02	3.55695	0.00361211	0.0168408	yes	--	-
BXY_0920700	0.333333	3	0.0366667	0.623333	4.08746	0.00289621	0.013982	yes	--	-
BXY_0929900	56.6667	166.667	10.6833	41.87	1.97056	2.33e-41	6.08e-39	yes	--	-
BXY_0931100	43.6667	81	2.02667	5.06667	1.32193	2.46e-14	1.2e-12	yes	--	Protein EGL-47, isoform a [Haemonchus contortus]
BXY_0937000	9.33333	18.3333	1.14333	3.18	1.47578	8.22e-05	0.000684881	yes	--	-
BXY_0940800	2	8.66667	0.106667	0.46	2.10852	0.000549418	0.00345383	yes	--	C. briggsae CBR-STR-162 protein [Caenorhabditis briggsae]
BXY_0959300	53.6667	6.66667	2.88333	0.486667	-2.56673	1.4e-15	7.73e-14	yes	ADH3	C. briggsae CBR-SODH-1 protein [Caenorhabditis briggsae]
BXY_0962300	161.333	358.667	9.24	26.1433	1.50048	6.68e-42	1.83e-39	yes	--	hypothetical protein CAEBREN_32373 [Caenorhabditis brenneri]
BXY_0962700	20	45.6667	2.10667	5.74667	1.44776	7.72e-09	1.65e-07	yes	YKJ2	interferon gamma-inducible thiol reductase [Loa loa]
BXY_0964100	2	6.33333	0.43	1.57333	1.87142	0.00869231	0.0344265	yes	--	-
BXY_0964600	3.33333	11	0.133333	0.56	2.07039	0.000109841	0.000879154	yes	FAAH2	Bm6759 [Brugia malayi]
BXY_0965500	21	31	3.60333	7.58	1.07287	0.000157068	0.00119227	yes	--	-
BXY_0967100	10.3333	18	0.24	0.573333	1.25634	0.00518476	0.0226835	yes	S26A3	FI18412p1 [Strongyloides ratti]
BXY_0969700	2.33333	7	0.0866667	0.36	2.05445	0.0019761	0.0101593	yes	SL9B2	GH07323p [Strongyloides ratti]
BXY_0971700	24.3333	9.66667	5.28333	2.59	-1.0285	0.00605259	0.0258085	yes	--	-
BXY_0978800	22.6667	7.66667	0.7	0.333333	-1.07039	0.00452679	0.0202678	yes	MKS1	Meckel syndrome type 1 -like protein [Toxocara canis]
BXY_0984400	236	80	15.1333	6.73	-1.16905	7.79e-11	2.42e-09	yes	--	-
BXY_0991100	20.6667	6	1.01667	0.393333	-1.37002	0.00240945	0.011986	yes	--	-
BXY_1012400	12.76	20.66	0.94	1.95	1.05274	0.00652438	0.0274017	yes	PLYE	pectate lyase [Bursaphelenchus xylophilus]
BXY_1014200	8400.33	3135	233.53	112.493	-1.05377	8.74e-58	4e-55	yes	NEPL1	Phosphate-regulating neutral endopeptidase [Strongyloides ratti]
BXY_1014400	7	0.666667	0.216667	0.0233333	-3.21501	0.000346904	0.00234477	yes	NEPL1	Phosphate-regulating neutral endopeptidase [Strongyloides ratti]
BXY_1015300	93	33.3333	2.51	1.20333	-1.06065	4.75e-09	1.07e-07	yes	NEPL1	Phosphate-regulating neutral endopeptidase [Strongyloides ratti]
BXY_1038900	317.667	507.333	45.9167	95.54	1.05709	8.29e-27	1.07e-24	yes	--	-
BXY_1045400	3517.67	1019.33	111.92	42.4533	-1.39852	1.9e-91	1.65e-88	yes	EP300	E1A binding protein p300 [Capsaspora owczarzaki ATCC 30864]
BXY_1046800	3.33333	9.66667	1.02	2.99	1.55158	0.00288559	0.0139511	yes	LITAF	Lipopolysaccharide-induced tumor necrosis factor-alpha factor -like protein [Toxocara canis]
BXY_1054700	308	493	15.9867	33.6667	1.07445	7.97e-22	7.95e-20	yes	--	Bm3585 [Brugia malayi]
BXY_1056100	9	22	0.863333	2.88	1.73808	6.27e-07	8.85e-06	yes	--	-
BXY_1062600	5.66667	13.6667	0.396667	1.34	1.75623	0.000102573	0.000831956	yes	--	Seven TM Receptor [Caenorhabditis elegans]
BXY_1062800	9	31.6667	0.6	2.56333	2.09499	3.49e-12	1.32e-10	yes	--	C. briggsae CBR-STR-48 protein [Caenorhabditis briggsae]
BXY_1070400	36	14	1.96667	0.946667	-1.05482	0.000667317	0.00408171	yes	TWK7	Potassium channel subfamily K member 5 [Toxocara canis]
BXY_1072000	2.66667	8.33333	0.19	0.626667	1.7217	0.0100505	0.0387211	yes	--	hypothetical protein CAEBREN_25249 [Caenorhabditis brenneri]
BXY_1073800	43.3333	16.3333	2.20667	1.06667	-1.04876	0.000326774	0.00222975	yes	--	GUstatory Receptor family [Caenorhabditis elegans]
BXY_1075500	15.3333	36.3333	1.51667	4.71333	1.63584	1.03e-07	1.73e-06	yes	ALX4	aristaless 2, partial [Junonia coenia]
BXY_1081700	32	51.6667	3.64333	7.39	1.02032	4.73e-06	5.47e-05	yes	--	-
BXY_1081800	345.667	613.667	80.0533	190.227	1.24869	1.06e-42	3e-40	yes	SSRP1	FACT complex subunit SSRP1 [Toxocara canis]
BXY_1082700	0.666667	3.66667	0.06	0.44	2.87447	0.00520448	0.0227577	yes	--	-
BXY_1088200	1	5.33333	0.0266667	0.273333	3.35755	0.00133704	0.00731444	yes	CGT	UDP-glucuronosyltransferase 2C1 [Toxocara canis]
BXY_1088600	30.3333	10.3333	1.14333	0.513333	-1.15528	0.000399368	0.00264086	yes	UD3A2	UDP-glucuronosyltransferase 2C1 [Toxocara canis]
BXY_1090400	27.6667	78.3333	3.39333	13.09	1.94769	1.33e-10	3.99e-09	yes	--	-
BXY_1094800	792.333	195.333	36.74	11.9267	-1.62316	2.3e-51	9.24e-49	yes	LACT2	Beta-lactamase-related domain and Beta-lactamase/transpeptidase-like domain-containing protein [Strongyloides ratti]
BXY_1101800	49.3333	87.3333	2.96333	6.92	1.22355	1.41e-10	4.17e-09	yes	S35F4	Solute carrier family 35 member F3 [Toxocara canis]
BXY_1107100	19.6667	35	1.09	2.64	1.27621	2.02e-06	2.56e-05	yes	--	Serpentine receptor class alpha/beta-14 [Toxocara canis]
BXY_1112000	25.3333	267.667	6.60667	90.7267	3.77953	2.64e-76	1.97e-73	yes	--	-
BXY_1112100	280.667	612.667	49.9267	150.077	1.58782	4e-31	6.52e-29	yes	--	-
BXY_1112200	72.6667	357.333	6.81	42.4967	2.64162	7.55e-72	5.18e-69	yes	--	-
BXY_1127900	44.3333	85.6667	4.44	10.98	1.30625	7.83e-11	2.42e-09	yes	UNC9	innexin-3 domain protein [Oesophagostomum dentatum]
BXY_1132900	3.49667	0.02	0.653333	0.00666667	-6.61471	0.0129678	0.0476709	yes	--	-
BXY_1134900	16.6667	55.3333	1.56667	6.90333	2.13959	2.54e-15	1.38e-13	yes	SCR11	glutathione s-transferase 1 [Ascaris suum]
BXY_1138300	8.66667	15.6667	1.19	2.64667	1.15321	0.00395429	0.0181637	yes	--	Bm9050 [Brugia malayi]
BXY_1141400	9.33333	14.6667	0.54	1.10333	1.03084	0.00675206	0.0281998	yes	SRD1	Protein CBR-STR-256 [Caenorhabditis briggsae]
BXY_1141500	7.66667	16.6667	0.443333	1.29333	1.54463	0.000123175	0.000971245	yes	--	Protein CBG06398 [Caenorhabditis briggsae]
BXY_1146100	5	11.3333	1	3.10333	1.63382	0.00101038	0.00580298	yes	--	-
BXY_1152200	345.667	124.667	17.0167	7.99667	-1.08948	9.52e-19	7.23e-17	yes	ACOT9	Acyl-coenzyme A thioesterase 9, mitochondrial [Toxocara canis]
BXY_1153800	144	17	3.69	0.566667	-2.70305	3.75e-45	1.14e-42	yes	CLH3	Chloride channel protein 1 [Toxocara canis]
BXY_1156600	13.3333	108.333	2.84	28.6033	3.33222	4.19e-47	1.47e-44	yes	--	-
BXY_1161600	70.3333	18.3333	3.31333	1.13	-1.55196	4.6e-11	1.49e-09	yes	--	-
BXY_1163000	15.6667	32.3333	0.323333	0.886667	1.45537	6.48e-06	7.24e-05	yes	--	Seven TM Receptor [Caenorhabditis elegans]
BXY_1169500	1501.33	405.333	51.17	18.34	-1.4803	4.69e-89	3.86e-86	yes	ASM1	Sphingomyelin phosphodiesterase [Strongyloides ratti]
BXY_1181000	17.3333	24.3333	0.77	1.55	1.00934	0.00160986	0.00853747	yes	--	BMA-DYF-19 [Brugia malayi]
BXY_1181500	1.66667	5.66667	0.09	0.373333	2.05247	0.003276	0.0155108	yes	--	hypothetical protein Tcan_07709 [Toxocara canis]
BXY_1181800	52.3333	90	1.88333	4.39667	1.22312	7.07e-09	1.52e-07	yes	MSPD2	MSP domain protein [Ancylostoma ceylanicum]
BXY_1185500	769.667	273	8.52	3.94333	-1.11144	1.11e-36	2.41e-34	yes	SL3	Cytochrome P450 4V2 [Strongyloides ratti]
BXY_1191500	14.6667	24	0.896667	1.87667	1.06553	0.000338286	0.00229405	yes	--	Protein CBG20980 [Caenorhabditis briggsae]
BXY_1199800	16.06	24.7533	1.19	2.45667	1.04574	0.000304902	0.00210493	yes	DYHC2	PREDICTED: cytoplasmic dynein 2 heavy chain 1 isoform X1 [Crassostrea gigas]
BXY_1202800	10.7633	37.8933	0.393333	2.11333	2.4257	0.00010574	0.000852542	yes	ATLA3	Guanylate-binding protein domain containing protein [Haemonchus contortus]
BXY_1214400	58.6667	90	5.77667	11.6	1.00582	1.74e-10	5.08e-09	yes	--	Protein SSUH2 -like protein [Toxocara canis]
BXY_1215500	26.0367	0.0233333	1.28667	0.00333333	-8.59246	2.27e-08	4.4e-07	yes	WDR1	Actin-interacting protein 1 [Strongyloides ratti]
BXY_1218800	0.666667	5.66667	0.123333	1.01333	3.03847	0.000897878	0.00524277	yes	--	C. briggsae CBR-STR-145 protein [Caenorhabditis briggsae]
BXY_1220600	68	26.6667	8.09333	3.94333	-1.03732	1.82e-05	0.000182382	yes	SOCS4	suppressor of cytokine signaling 9 [Takifugu rubripes]
BXY_1221100	616.667	175.333	77.43	28.6533	-1.43419	5.31e-61	2.57e-58	yes	--	PREDICTED: CREB-binding protein isoform X2 [Microplitis demolitor]
BXY_1225700	44.3333	120.333	2.49	8.67333	1.80044	2.22e-31	3.69e-29	yes	--	SMAD domain, Dwarfin-type and SMAD/FHA domain and SMAD domain-like-containing protein [Strongyloides ratti]
BXY_1230800	1496.67	201	173.667	30.7867	-2.49594	5.18e-181	4.27e-177	yes	GLBH	globin-like protein [Ascaris suum]
BXY_1235300	10.3333	2.66667	0.61	0.216667	-1.49333	0.0103831	0.0397744	yes	YQY2	acetyltransferase, GNAT family [Oesophagostomum dentatum]
BXY_1244700	262	554.667	10.1767	28.01	1.46068	6.84e-38	1.54e-35	yes	EST1	gut esterase 1 [Ascaris suum]
BXY_1274600	47513	6387	5834.39	1010.81	-2.52907	1.28e-65	7.29e-63	yes	SIP1	small HSP21-like protein [Bursaphelenchus xylophilus]
BXY_1276300	6.9	15.33	0.336667	0.93	1.46591	0.000224704	0.0016163	yes	--	gag protein [Ascaris lumbricoides]
BXY_1279200	3.33333	10.6667	0.263333	0.976667	1.89098	0.000365916	0.00245314	yes	GCY14	Extracellular ligand-binding receptor domain containing protein [Haemonchus contortus]
BXY_1284400	8.33333	1.33333	1.41	0.263333	-2.42073	0.00184145	0.00957161	yes	MYO2	Myosin and Myosin head domain containing protein [Haemonchus contortus]
BXY_1286300	21.98	37.3267	2.89333	6.23667	1.10804	0.000189891	0.00140264	yes	SMC2	PREDICTED: structural maintenance of chromosomes protein 2-like, partial [Mesocricetus auratus]
BXY_1289100	11.3333	2.66667	1.11	0.383333	-1.53389	0.0106055	0.0404289	yes	SC6A7	Protein CBG18416, partial [Caenorhabditis briggsae]
BXY_1295300	7.66667	15.6667	0.7	1.84	1.39428	0.000337167	0.00228902	yes	UNC9	Innexin unc-9 [Toxocara canis]
BXY_1309700	6.66667	12.3333	1.73333	4.20667	1.27913	0.00253933	0.0125271	yes	ODBB	PREDICTED: 2-oxoisovalerate dehydrogenase subunit beta, mitochondrial-like [Saccoglossus kowalevskii]
BXY_1314900	15.6667	5.33333	2.45667	1.11333	-1.14182	0.0108464	0.0412137	yes	--	Protein PQN-26, partial [Haemonchus contortus]
BXY_1320900	2.33333	7	0.373333	1.76	2.23704	0.0043601	0.0196389	yes	UNC89	variant SH3 domain protein [Dictyocaulus viviparus]
BXY_1327800	3.66667	10.3333	0.833333	2.84	1.76893	0.000418698	0.00274773	yes	PARP	hypothetical protein CAPTEDRAFT_122874 [Capitella teleta]
BXY_1335400	0.02	5.71333	0.00333333	0.75	7.81378	0.000131561	0.00102462	yes	--	Gonadotropin-releasing hormone receptor [Toxocara canis]
BXY_1348400	0.333333	3	0.0633333	1.09	4.10522	0.00247067	0.0122544	yes	--	-
BXY_1349500	7.76	13.0867	0.38	0.79	1.05585	0.00733493	0.0300699	yes	--	integrase core domain protein, partial [Oesophagostomum dentatum]
BXY_1351100	14	31	3.40333	9.53667	1.48654	6.68e-07	9.35e-06	yes	--	Protein CBG14465 [Caenorhabditis briggsae]
BXY_1361500	16.3333	27.3333	2.07667	4.33	1.0601	0.000269592	0.00188726	yes	GLUCL	glutamate-gated chloride channel alpha3A subunit [Brugia malayi]
BXY_1361700	38.3333	11.3333	6.61333	2.58333	-1.35614	1.3e-05	0.000135771	yes	--	Strictosidine synthase domain containing protein, partial [Haemonchus contortus]
BXY_1364900	35	52	4.33	9.17333	1.08308	6.58e-05	0.000563664	yes	LPP1	Phosphatidic acid phosphatase type 2 haloperoxidase domain containing protein [Haemonchus contortus]
BXY_1368000	2.49333	8.86333	0.64	3.01333	2.23522	0.000220655	0.00159175	yes	--	-
BXY_1370400	205.333	68.6667	8.79	3.93667	-1.15889	1.76e-17	1.2e-15	yes	--	-
BXY_1373600	28.6667	8	1.15667	0.416667	-1.47301	0.000159731	0.00120914	yes	FAAH2	Bm6759 [Brugia malayi]
BXY_1375800	31	49.3333	1.59	3.33333	1.06794	3.68e-07	5.46e-06	yes	YWO1	G protein-coupled receptor, rhodopsin-like family and GPCR, rhodopsin-like, 7TM domain-containing protein [Strongyloides ratti]
BXY_1386200	5	14.3333	1.30667	5.1	1.96461	0.00013136	0.00102354	yes	--	-
BXY_1388000	20.6667	36.3333	3.54	7.78	1.13602	1.48e-05	0.000152994	yes	H2B	core histone H2A/H2B/H3/H4 [Ancylostoma ceylanicum]
BXY_1391200	40.6667	14.3333	1.08333	0.503333	-1.10589	0.000396726	0.0026255	yes	NAS37	Astacin-like metalloendopeptidase [Strongyloides ratti]
BXY_1391500	20.3333	42.3333	1.14	3.25	1.51141	8.13e-10	2.11e-08	yes	SRD18	Serpentine Receptor, class D (delta) [Caenorhabditis elegans]
BXY_1391800	8.33333	16.3333	0.466667	1.23333	1.4021	0.000961229	0.00555751	yes	SRD19	hypothetical protein Tcan_09966 [Toxocara canis]
BXY_1403600	25.3333	43.6667	6.04667	12.9133	1.09465	7.99e-06	8.75e-05	yes	--	-
BXY_1403900	5.66667	11.3333	1.16667	2.99667	1.36097	0.00254436	0.0125406	yes	--	-
BXY_1405800	157.623	56.6967	3.61	1.7	-1.08646	7.04e-14	3.26e-12	yes	GCY9	BMA-GCY-9, isoform b [Brugia malayi]
BXY_1409900	78	130.333	1.99333	4.56333	1.19491	1.46e-15	8.03e-14	yes	UBC17	Ubiquitin-conjugating enzyme family protein [Brugia malayi]
BXY_1410000	8	15.6667	1.88	4.89667	1.38107	0.000464621	0.00300068	yes	--	-
BXY_1412100	184	65.6667	3.36333	1.57333	-1.09607	3.67e-14	1.75e-12	yes	GCY23	Extracellular ligand-binding receptor and Serine threonine protein kinase-related and Adenylyl cyclase class-3 4 guanylyl cyclase domain containing protein [Haemonchus contortus]
BXY_1416100	352.667	971	98.52	344.753	1.80708	6.62e-122	1.56e-118	yes	--	-
BXY_1421100	0	3.16667	0.001	0.83	9.69697	0.00464084	0.0206549	yes	--	-
BXY_1421900	4.66667	12.6667	1.28333	4.38	1.77103	0.000133274	0.00103601	yes	RB32A	PREDICTED: ras-related protein Rab-38-like [Nanorana parkeri]
BXY_1423800	7275	2712	344.513	169.233	-1.02555	2.37e-50	8.88e-48	yes	AATC	Aminotransferase domain containing protein [Haemonchus contortus]
BXY_1433000	130.667	49.3333	8.33	4.05667	-1.03802	5.12e-11	1.65e-09	yes	--	-
BXY_1433300	217.333	63.3333	6.20667	2.4	-1.37078	5.25e-19	4.02e-17	yes	--	-
BXY_1438800	43.6667	66	3.05	6.31333	1.04959	5.82e-06	6.58e-05	yes	--	60S ribosomal protein L7a [Strongyloides ratti]
BXY_1455100	12.34	49.3	0.723333	4.10333	2.50406	2.19e-20	1.95e-18	yes	--	E3 ubiquitin-protein ligase DZIP3 [Exaiptasia pallida]
BXY_1456000	21.47	7.00333	2.03333	0.886667	-1.19738	0.00551981	0.0239395	yes	--	-
BXY_1457100	4.33333	9	0.596667	1.66	1.47619	0.0055013	0.0238718	yes	--	-
BXY_1461500	4.33333	9	0.586667	1.49667	1.35114	0.0059386	0.0254364	yes	ZNRF2	E3 ubiquitin-protein ligase ZNRF2 [Papilio machaon]
BXY_1472500	26.3333	6.66667	1.98667	0.676667	-1.55383	0.000612104	0.00379044	yes	GCY9	Receptor-type guanylate cyclase gcy-9 [Caenorhabditis elegans]
BXY_1489200	4.01667	24.8733	0.39	2.70333	2.79319	1.36e-10	4.06e-09	yes	--	-
BXY_1493500	12	22.3333	3.16	8.05667	1.35026	0.000109446	0.000876416	yes	--	CRE-LYS-3 protein [Caenorhabditis remanei]
BXY_1498600	6.79	22.13	0.756667	3.26333	2.10862	8.2e-08	1.41e-06	yes	CATV	cysteine protease family cathepsin 1 [Bursaphelenchus mucronatus]
BXY_1503200	0.666667	5.97	0.0666667	0.77	3.52982	4.58e-05	0.000412238	yes	--	integrase core domain protein [Ancylostoma duodenale]
BXY_1507900	21	7.33333	3.13667	1.51333	-1.0515	0.00634246	0.026788	yes	--	hypothetical protein NECAME_00929 [Necator americanus]
BXY_1510800	468	804.333	86.7467	196.813	1.18195	4.05e-43	1.17e-40	yes	CYTA	ani s 4 allergen [Anisakis simplex]
BXY_1517200	4.66667	9.33333	0.24	0.726667	1.59826	0.00253101	0.0124972	yes	--	DEgenerin Like [Caenorhabditis elegans]
BXY_1522000	13.3333	22.6667	2.01333	4.16667	1.04931	0.000401009	0.00264959	yes	--	-
BXY_1525400	4.33333	11	0.333333	0.973333	1.54597	0.00219808	0.011103	yes	--	7TM GPCR, serpentine receptor class r (Str) family-containing protein [Strongyloides ratti]
BXY_1559900	5.66667	13.6667	0.596667	2.05667	1.78531	0.000355551	0.00239536	yes	--	-
BXY_1562600	6.66667	13.3333	0.623333	1.67333	1.42465	0.000698584	0.00424615	yes	GST8	sigma class glutathione S-transferase [Baylisascaris schroederi]
BXY_1563500	12.3333	26.6667	3.28	8.64333	1.39789	1.01e-05	0.000107943	yes	--	-
BXY_1563600	26385	1655.79	837.813	68.76	-3.60699	3.45e-136	9.48e-133	yes	HSP74	heat shock protein 70 b2 [Ascaris suum]
BXY_1574200	3442.33	1074.33	151.157	63.26	-1.25668	1.91e-11	6.58e-10	yes	ADH2	CBN-SODH-2 protein [Caenorhabditis brenneri]
BXY_1581700	2416.67	869.667	118.953	55.1967	-1.10774	5.42e-67	3.31e-64	yes	--	-
BXY_1582600	1	4	0.0866667	0.51	2.55695	0.0136529	0.0496994	yes	--	-
BXY_1588300	7.33333	13.3333	0.443333	1.03667	1.22549	0.00658378	0.0276089	yes	--	hypothetical protein Y032_0060g3190 [Ancylostoma ceylanicum]
BXY_1588500	21	8	0.673333	0.333333	-1.01436	0.00855415	0.0340183	yes	DPF6	peptidase, S9A/B/C family, catalytic domain protein [Necator americanus]
BXY_1589600	31.6667	59.6667	1.24	3.15	1.34501	1.69e-08	3.38e-07	yes	PER	Period circadian protein like protein 1 [Haemonchus contortus]
BXY_1608300	19.6667	38.6667	0.496667	1.30667	1.39554	3e-07	4.58e-06	yes	LGR4	Leucine rich repeat 5-containing protein [Strongyloides ratti]
BXY_1615100	550.333	143.333	77.8833	26.97	-1.52996	1.02e-46	3.43e-44	yes	YPEL2	protein yippee-like 2 [Ascaris suum]
BXY_1617800	9.33333	17.3333	0.436667	1.07333	1.29749	0.00182342	0.00949883	yes	TWK9	TWiK family of potassium channels protein 9 [Toxocara canis]
BXY_1618600	3.33333	9.33333	0.47	1.77333	1.91573	0.00896362	0.0353396	yes	--	-
BXY_1620600	35	13.3333	1.74	0.846667	-1.03922	0.000274892	0.00191865	yes	FCN1	Tenascin-N, partial [Toxocara canis]
BXY_1628100	96.3333	36.6667	16.0667	7.96667	-1.01202	1.63e-07	2.64e-06	yes	--	-
BXY_1630800	2777.67	1050.33	116.947	57.7333	-1.01837	2.44e-66	1.43e-63	yes	ANK1	SOCS protein, C-terminal domain and Ankyrin repeat and Ankyrin repeat-containing domain-containing protein [Strongyloides ratti]
BXY_1638000	214.333	317.333	10.72	21.51	1.0047	6e-20	5.18e-18	yes	UNC9	Innexin family-containing protein [Strongyloides ratti]
BXY_1638100	6.33333	16	0.94	3.09	1.71687	6.68e-05	0.000570847	yes	--	-
BXY_1638600	3.33333	9.33333	0.643333	2.53333	1.9774	0.001838	0.00955665	yes	--	-
BXY_1639700	66.6667	128.667	2.71333	7.08333	1.38436	1.41e-19	1.17e-17	yes	UNC3	transcription factor unc-3 [Ascaris suum]
BXY_1650800	4.33333	9	0.35	1.05667	1.59409	0.00600957	0.0256849	yes	--	-
BXY_1651200	828.667	1341.33	55.56	121.587	1.12987	6.34e-29	9.08e-27	yes	--	neprilysin-2 [Ascaris suum]
BXY_1651900	22	41.3333	0.873333	2.14333	1.29525	2.38e-08	4.6e-07	yes	--	Bm3939 [Brugia malayi]
BXY_1652600	24.3333	41	0.926667	1.93667	1.06345	5.04e-06	5.8e-05	yes	YPG43	fibronectin type III domain-containing protein [Wuchereria bancrofti]
BXY_1654800	1478.33	2246.67	165.457	332.227	1.00571	6.46e-32	1.1e-29	yes	CJ011	Leucine-rich repeat-containing protein C10orf11 [Toxocara canis]
BXY_1656100	7.66667	14	0.456667	1.01667	1.15463	0.00515779	0.0225895	yes	NMNA2	nicotinamide mononucleotide adenylyltransferase 1 [Ascaris suum]
BXY_1657800	13.6667	20.6667	0.823333	1.76	1.09603	0.0050151	0.0220463	yes	SLP1	Fork head domain transcription factor slp2 [Toxocara canis]
BXY_1659600	7.66667	22.6667	2.10333	8.02333	1.93152	2.89e-08	5.48e-07	yes	GBGE	Guanine nucleotide-binding proteinsubunit gamma-e [Toxocara canis]
BXY_1661300	200.333	306	4.44667	9.11333	1.03525	6.47e-22	6.58e-20	yes	--	SAP domain-containing protein, variant [Loa loa]
BXY_1672700	17.3333	29	0.98	2.1	1.09954	4.66e-05	0.000418277	yes	YWO4	G protein-coupled receptor, rhodopsin-like family and GPCR, rhodopsin-like, 7TM domain-containing protein [Strongyloides ratti]
BXY_1674500	8	13	0.336667	0.7	1.05603	0.00941656	0.0367907	yes	--	-
BXY_1676400	14	22	0.543333	1.17333	1.1107	0.000619344	0.00382378	yes	S20A2	Protein CBG19098 [Caenorhabditis briggsae]
BXY_1677400	8454	2084.67	844.857	269.637	-1.64769	9.64e-107	1.22e-103	yes	--	Bm6099 [Brugia malayi]
BXY_1684700	154.667	240.667	7.71333	15.77	1.03176	3.42e-17	2.28e-15	yes	SRT55	7TM GPCR chemoreceptor domain containing protein [Haemonchus contortus]
BXY_1688900	23.6667	50.6667	1.17333	3.69667	1.65561	3.53e-09	8.1e-08	yes	--	-
BXY_1692800	18.6667	34.3333	2.2	5.57	1.34017	4.06e-05	0.000371158	yes	YRS3	Protein CBG13422 [Caenorhabditis briggsae]
BXY_1697600	2	5.66667	0.236667	0.793333	1.74507	0.00802642	0.0323413	yes	CP2J2	CYtochrome P450 family [Caenorhabditis elegans]
BXY_1700500	20.6667	48.3333	1.22667	3.66333	1.57841	7.12e-10	1.86e-08	yes	YWO4	Protein AH9.4 [Haemonchus contortus]
BXY_1703400	0	3.69667	0.001	0.753333	9.55714	0.00107383	0.00608259	yes	--	-
BXY_1703800	89.6667	32.3333	4.7	2.16333	-1.1194	4.71e-09	1.06e-07	yes	--	-
BXY_1713100	1031	1648.67	38.81	81.93	1.07796	7.09e-46	2.2e-43	yes	NFIC	Nuclear factor 1 C-type [Toxocara canis]
BXY_1722500	4807	7622.67	281.397	584.213	1.05389	2.51e-70	1.65e-67	yes	CYSK2	Protein CBR-CYSL-2 [Caenorhabditis briggsae]
BXY_1722800	507	184.667	61.7567	28.7667	-1.1022	8.12e-13	3.35e-11	yes	MSRB	methionine-R-sulfoxide reductase [Ancylostoma ceylanicum]
BXY_1724100	0.333333	2.33333	0.0166667	0.253333	3.926	0.0102432	0.0393485	yes	YYT6	Protein CBG02445 [Caenorhabditis briggsae]
BXY_1736300	8	13.6667	0.356667	0.82	1.20105	0.0124283	0.0460455	yes	NAB	NAB region 2 [Ancylostoma ceylanicum]
BXY_1745400	23.6667	38.6667	1.07667	2.54333	1.24015	5.53e-06	6.3e-05	yes	--	GPCR, rhodopsin-like, 7TM domain-containing protein [Strongyloides ratti]
BXY_1754700	10.3333	20.3333	0.73	1.89333	1.37496	0.000262253	0.00184451	yes	GP139	CRE02131 [Caenorhabditis remanei]
BXY_1769000	2.33333	8.33333	0.153333	0.796667	2.3773	0.000604297	0.00374915	yes	PACRG	Parkin coregulated protein [Toxocara canis]
XLOC_000361	942.667	331.667	43.16	20.6333	-1.06472	2.38e-24	2.74e-22	yes	-	-
XLOC_000373	19.3333	33.6667	1.54	3.69333	1.26199	5.1e-06	5.86e-05	yes	-	-
XLOC_001024	2.66667	8.33333	0.263333	1.17	2.15155	0.000512629	0.00326402	yes	-	-
XLOC_001675	3.33333	8.33333	0.473333	1.79333	1.92172	0.00156005	0.0083378	yes	-	-
XLOC_003306	0.333333	3.66667	0.06	0.63	3.39232	0.0125331	0.0463921	yes	-	-
XLOC_003505	0.666667	5.33333	0.02	0.32	4	0.000384885	0.00256051	yes	-	-
XLOC_004117	9.33333	18.3333	1.39667	3.27333	1.22877	0.0010416	0.00595115	yes	-	-
XLOC_004858	5	13.3333	0.21	0.65	1.63005	0.000351786	0.00237315	yes	-	-
XLOC_005302	614	235.333	20.1733	10.05	-1.00525	1.06e-28	1.49e-26	yes	-	Bm5950, isoform b [Brugia malayi]
XLOC_005528	16	33	1.08667	2.98	1.4554	2.24e-07	3.49e-06	yes	-	-
XLOC_005984	50.3767	243.683	3.91333	25.6567	2.71286	5.05e-41	1.26e-38	yes	-	-
XLOC_006305	15.9567	62.9833	1.06	5.86	2.46684	2.14e-22	2.26e-20	yes	-	-
XLOC_006371	5	17.6667	0.476667	2.06333	2.11392	1.89e-07	3.01e-06	yes	-	-
XLOC_007197	19.3333	40.3333	0.826667	2.11333	1.35414	9.18e-08	1.56e-06	yes	-	-
XLOC_007535	175	61.3333	15.0267	7.11	-1.0796	3.31e-08	6.23e-07	yes	-	-
XLOC_007808	36.3333	83	4.60333	14	1.60468	1.63e-18	1.22e-16	yes	-	-
XLOC_008561	1	5	0.1	0.566667	2.5025	0.00697435	0.0289447	yes	-	-
XLOC_008592	11.58	20.4267	0.566667	1.28333	1.17932	0.00103637	0.00592981	yes	F53F4.10	NADH-quinone oxidoreductase, E subunit [Necator americanus]
XLOC_009311	51.3333	17	1.80333	0.776667	-1.2153	1.77e-06	2.27e-05	yes	-	-
XLOC_009461	17.3333	30.3333	0.306667	0.803333	1.38933	0.000113773	0.000905786	yes	-	-
XLOC_009765	5.33333	18.3333	0.74	3.39333	2.19711	3.6e-06	4.3e-05	yes	-	-
XLOC_009839	449.333	692.667	67.5167	139.647	1.04847	3.2e-29	4.7e-27	yes	-	-
XLOC_010089	9	68.6667	0.103333	1.09667	3.40775	2.66e-29	3.98e-27	yes	-	-
XLOC_012478	11	3.33333	1.81333	0.663333	-1.45084	0.00688167	0.0286033	yes	-	collagen 1 [Bursaphelenchus xylophilus]
XLOC_012920	0	7.32	0.001	0.773333	9.59495	1.61e-05	0.000163881	yes	asp-6	PREDICTED: aspartic protease 6-like [Vicugna pacos]
XLOC_013076	62.3333	101.347	2.68667	5.82	1.1152	1.08e-11	3.84e-10	yes	asp-6	Peptidase A1 domain containing protein [Haemonchus contortus]
XLOC_013663	7.66667	15.3333	2.18667	5.67333	1.37546	0.00198988	0.0102174	yes	-	-
XLOC_014648	131	215.667	19.6667	43.4	1.14194	8.86e-14	4.07e-12	yes	-	-
XLOC_014924	8	1.33333	0.713333	0.126667	-2.49354	0.0017929	0.00936059	yes	-	-
XLOC_015053	11	1.66667	0.606667	0.136667	-2.15024	0.00243362	0.0120961	yes	unc-52	Epidermal growth factor-like domain and Laminin G domain and Concanavalin A-like lectin/glucanases superfamily domain and Insulin-like growth factor binding protein, N-terminal domain and Concanavalin A-like lectin/glucanase, subgroup domain and Immunoglobulin-like fold domain-containing protein [Strongyloides ratti]
XLOC_015967	4	0	0.373333	0.001	-8.54432	0.00373002	0.0172975	yes	-	-
XLOC_016225	103.333	34.6667	9.56	4.31667	-1.14709	8.27e-10	2.14e-08	yes	-	-
XLOC_016689	1.66667	14	0.05	0.503333	3.33151	8.47e-07	1.16e-05	yes	-	-
XLOC_017187	52.6667	84.6667	7.90667	16.3167	1.0452	7.85e-11	2.42e-09	yes	-	-
