# Supplementary material for: Transcriptome-Based Analysis Reveals a Crucial Role of BxGPCR17454 in Low Temperature Response of Pine Wood Nematode (Bursaphelenchus xylophilus)
Source: Int J Mol Sci. 2019 Jun 14;20(12):2898. doi: 10.3390/ijms20122898 (PMC6628231; doi:10.3390/ijms20122898)
Supplement: Supplementary file 1 [file ijms-20-02898-s001.zip › ijms-492266 - supplementary/Supplementary Materials_Table S4. Different expressed BxGPCRs under low temperature.xls]

## Sheet: Table S4
Table S4. Different expressed BxGPCRs under low temperature
ID	Warm_Count	Cold_Count	Warm_FPKM	Cold_FPKM	log2(FC)	Pvalue	FDR	Significant	Symbol	Description
BXY_1745400	23.6667	38.6667	1.07667	2.54333	1.24015	5.53e-06	6.3e-05	yes	--	GPCR, rhodopsin-like, 7TM domain-containing protein [Strongyloides ratti]
BXY_1684700	154.667	240.667	7.71333	15.77	1.03176	3.42e-17	2.28e-15	yes	SRT55	7TM GPCR chemoreceptor domain containing protein [Haemonchus contortus]
BXY_1672700	17.3333	29	0.98	2.1	1.09954	4.66e-05	0.000418277	yes	YWO4	G protein-coupled receptor, rhodopsin-like family and GPCR, rhodopsin-like, 7TM domain-containing protein [Strongyloides ratti]
BXY_1525400	4.33333	11	0.333333	0.973333	1.54597	0.00219808	0.011103	yes	--	7TM GPCR, serpentine receptor class r (Str) family-containing protein [Strongyloides ratti]
BXY_1391500	20.3333	42.3333	1.14	3.25	1.51141	8.13e-10	2.11e-08	yes	SRD18	Serpentine Receptor, class D (delta) [Caenorhabditis elegans]
BXY_1375800	31	49.3333	1.59	3.33333	1.06794	3.68e-07	5.46e-06	yes	YWO1	G protein-coupled receptor, rhodopsin-like family and GPCR, rhodopsin-like, 7TM domain-containing protein [Strongyloides ratti]
BXY_1163000	15.6667	32.3333	0.323333	0.886667	1.45537	6.48e-06	7.24e-05	yes	--	Seven TM Receptor [Caenorhabditis elegans]
BXY_1107100	19.6667	35	1.09	2.64	1.27621	2.02e-06	2.56e-05	yes	--	Serpentine receptor class alpha/beta-14 [Toxocara canis]
BXY_1062600	5.66667	13.6667	0.396667	1.34	1.75623	0.000102573	0.000831956	yes	--	Seven TM Receptor [Caenorhabditis elegans]
BXY_0737400	22	52.6667	1.26667	3.88	1.61502	2.14e-13	9.47e-12	yes	--	Serpentine Receptor, class TX [Caenorhabditis elegans]
BXY_0593200	20	32	1.03	2.25667	1.13155	1.73e-05	0.000174227	yes	ODR10	Serpentine receptor class r-10 [Caenorhabditis elegans]
BXY_0521000	5	10	0.273333	0.73	1.41724	0.00387048	0.0178235	yes	SRD30	Serpentine Receptor, class J [Caenorhabditis elegans]
BXY_0463400	0.666667	6.33333	0.0266667	0.503333	4.2384	1.67e-05	0.000169866	yes	--	Serpentine receptor class alpha/beta-14, partial [Toxocara canis]
BXY_0412400	5.66667	9.66667	0.263333	0.743333	1.49712	0.0104032	0.0398238	yes	--	7TM GPCR domain containing protein [Haemonchus contortus]
BXY_0255900	3.33333	0	0.22	0.001	-7.78136	0.00334271	0.0157547	yes	SRD1	Seven TM Receptor [Caenorhabditis elegans]
BXY_0078500	12.3333	19.6667	0.573333	1.23	1.10121	0.00113972	0.00640295	yes	--	Serpentine Receptor, class J [Caenorhabditis elegans]
